# Supplementary material for: ﻿Two new species of Macropelopia (Diptera, Chironomidae) from Oriental China, delineated with morphology and COI sequences
Source: Zookeys. 2024 Aug 27;1210:287–98. doi: 10.3897/zookeys.1210.127183 (PMC11372292; doi:10.3897/zookeys.1210.127183)
Supplement: XML Treatment for Macropelopia [file zookeys.1210.127183-treatment1.xml]

<!DOCTYPE tp:taxon-treatment
  PUBLIC "-//TaxonX//DTD Taxonomic Treatment Publishing DTD v0 20100105//EN" "tax-treatment-NSO.dtd">
<tp:taxon-treatment xmlns:tp="http://www.plazi.org/taxpub"><tp:treatment-meta><kwd-group><label>Taxon classification</label><kwd>
              <named-content content-type="kingdom">Animalia</named-content>
            </kwd><kwd>
              <named-content content-type="order">Diptera</named-content>
            </kwd><kwd>
              <named-content content-type="family">Chironomidae</named-content>
            </kwd></kwd-group><mixed-citation publication-type="journal"><person-group><name><surname>Fang</surname><given-names>Xiangliang</given-names></name><name><surname>Xu</surname><given-names>Zigang</given-names></name><name><surname>Yao</surname><given-names>Yuanyuan</given-names></name><name><surname>Fu</surname><given-names>Yue</given-names></name></person-group><article-title>﻿Two new species of <italic><tp:taxon-name><tp:taxon-name-part taxon-name-part-type="genus" reg="Macropelopia">Macropelopia</tp:taxon-name-part></tp:taxon-name></italic> (<tp:taxon-name><tp:taxon-name-part taxon-name-part-type="order">Diptera</tp:taxon-name-part></tp:taxon-name>, <tp:taxon-name><tp:taxon-name-part taxon-name-part-type="family">Chironomidae</tp:taxon-name-part></tp:taxon-name>) from Oriental China, delineated with morphology and COI sequences</article-title><source>Zookeys</source><day>27</day><month>08</month><year>2024</year><volume>1210</volume><fpage>287</fpage><lpage>298</lpage><pub-id pub-id-type="doi">10.3897/zookeys.1210.127183</pub-id></mixed-citation></tp:treatment-meta><tp:nomenclature><label>﻿Genus</label><tp:taxon-name>
            <object-id xmlns:xlink="http://www.w3.org/1999/xlink" content-type="arpha" xlink:type="simple">3C8CEB72-D75F-5181-A695-2152D49F734B</object-id>
            <tp:taxon-name-part taxon-name-part-type="genus" reg="Macropelopia">Macropelopia</tp:taxon-name-part>
          </tp:taxon-name><tp:taxon-authority>Thienemann</tp:taxon-authority><tp:nomenclature-citation-list><tp:nomenclature-citation><tp:taxon-name>
                <tp:taxon-name-part taxon-name-part-type="genus" reg="Macropelopia">Macropelopia</tp:taxon-name-part>
              </tp:taxon-name><comment>Thienemann in Thienemann &amp; Kieffer, 1916: 497. <xref ref-type="bibr" rid="B5">Fittkau 1962</xref>: 102; <xref ref-type="bibr" rid="B15">Roback 1971</xref>: 87, <xref ref-type="bibr" rid="B16">1978</xref>: 159; <xref ref-type="bibr" rid="B6">Fittkau and Murray 1986</xref>: 50; <xref ref-type="bibr" rid="B14">Murray and Fittkau 1989</xref>: 61; <xref ref-type="bibr" rid="B4">Epler 2001</xref>: 4.53; Niitsuma et al. 2004: 44; <xref ref-type="bibr" rid="B2">Cranston and Epler 2013</xref>: 53; <xref ref-type="bibr" rid="B19">Silva and Pinho 2020</xref>: 575; <xref ref-type="bibr" rid="B21">Tang and Niitsuma 2020</xref>.</comment></tp:nomenclature-citation><tp:nomenclature-citation><tp:taxon-name>
                <tp:taxon-name-part taxon-name-part-type="genus" reg="Bethbilbeckia">Bethbilbeckia</tp:taxon-name-part>
              </tp:taxon-name><comment>Fittkau et Murray, 1988: 253; <xref ref-type="bibr" rid="B14">Murray and Fittkau 1989</xref>: 46; <xref ref-type="bibr" rid="B4">Epler 2001</xref>: 4.29.</comment></tp:nomenclature-citation></tp:nomenclature-citation-list></tp:nomenclature><tp:treatment-sec sec-type="type species" id="SECID0EOPAC"><title>Type species.</title><p><italic><tp:taxon-name><tp:taxon-name-part taxon-name-part-type="genus" reg="Isoplastus">Isoplastus</tp:taxon-name-part><tp:taxon-name-part taxon-name-part-type="species" reg="bimaculatus">bimaculatus</tp:taxon-name-part></tp:taxon-name></italic> Kieffer [=<italic><tp:taxon-name><tp:taxon-name-part taxon-name-part-type="genus" reg="Tanypus">Tanypus</tp:taxon-name-part><tp:taxon-name-part taxon-name-part-type="species" reg="nebulosus">nebulosus</tp:taxon-name-part></tp:taxon-name></italic> Meigen] by original designation.</p></tp:treatment-sec><ref-list><ref id="B5"><mixed-citation xmlns:xlink="http://www.w3.org/1999/xlink" xlink:type="simple"><person-group><name name-style="western"><surname>Fittkau</surname><given-names>EJ</given-names></name></person-group> (<year>1962</year>) <article-title>Die <tp:taxon-name><tp:taxon-name-part taxon-name-part-type="subfamily">Tanypodinae</tp:taxon-name-part></tp:taxon-name> (<tp:taxon-name><tp:taxon-name-part taxon-name-part-type="order">Diptera</tp:taxon-name-part></tp:taxon-name>: <tp:taxon-name><tp:taxon-name-part taxon-name-part-type="family">Chironomidae</tp:taxon-name-part></tp:taxon-name>) (Die Tribus <tp:taxon-name><tp:taxon-name-part taxon-name-part-type="tribe">Anatopyniini</tp:taxon-name-part></tp:taxon-name>, <tp:taxon-name><tp:taxon-name-part taxon-name-part-type="genus">Macropelopiini</tp:taxon-name-part></tp:taxon-name> and <tp:taxon-name><tp:taxon-name-part taxon-name-part-type="tribe">Pentaneurini</tp:taxon-name-part></tp:taxon-name>).</article-title><source>Abhandlungen zur Larven Systematik der insekten</source><volume>6</volume>: <fpage>1</fpage>–<lpage>453</lpage>.</mixed-citation></ref><ref id="B15"><mixed-citation xmlns:xlink="http://www.w3.org/1999/xlink" xlink:type="simple"><person-group><name name-style="western"><surname>Roback</surname><given-names>SS</given-names></name></person-group> (<year>1971</year>) <article-title>The adults of the subfamily <tp:taxon-name><tp:taxon-name-part taxon-name-part-type="subfamily">Tanypodinae</tp:taxon-name-part></tp:taxon-name> (= <tp:taxon-name><tp:taxon-name-part taxon-name-part-type="subfamily">Pelopinae</tp:taxon-name-part></tp:taxon-name>) in North America <tp:taxon-name><tp:taxon-name-part taxon-name-part-type="order">Diptera</tp:taxon-name-part></tp:taxon-name>: <tp:taxon-name><tp:taxon-name-part taxon-name-part-type="family">Chironomidae</tp:taxon-name-part></tp:taxon-name>).</article-title><source>Monograph of the Academy of Natural Sciences of Philadelphia</source><volume>17</volume>: <fpage>1</fpage>–<lpage>410</lpage>.</mixed-citation></ref><ref id="B16"><mixed-citation xmlns:xlink="http://www.w3.org/1999/xlink" xlink:type="simple"><person-group><name name-style="western"><surname>Roback</surname><given-names>SS</given-names></name></person-group> (<year>1978</year>) <article-title>The immature chironomids of the eastern United States: III. <tp:taxon-name><tp:taxon-name-part taxon-name-part-type="subfamily">Tanypodinae</tp:taxon-name-part></tp:taxon-name>—<tp:taxon-name><tp:taxon-name-part taxon-name-part-type="tribe">Anatopyniini</tp:taxon-name-part></tp:taxon-name>, <tp:taxon-name><tp:taxon-name-part taxon-name-part-type="genus">Macropelopiini</tp:taxon-name-part></tp:taxon-name> and <tp:taxon-name><tp:taxon-name-part taxon-name-part-type="tribe">Natarsiini</tp:taxon-name-part></tp:taxon-name>.</article-title><source>Proceedings of the Academy of Natural Sciences</source><volume>129</volume>: <fpage>151</fpage>–<lpage>202</lpage>.</mixed-citation></ref><ref id="B6"><mixed-citation xmlns:xlink="http://www.w3.org/1999/xlink" xlink:type="simple"><person-group><name name-style="western"><surname>Fittkau</surname><given-names>EJ</given-names></name><name name-style="western"><surname>Murray</surname><given-names>DA</given-names></name></person-group> (<year>1986</year>) 5. The pupae of <tp:taxon-name><tp:taxon-name-part taxon-name-part-type="subfamily">Tanypodinae</tp:taxon-name-part></tp:taxon-name> (<tp:taxon-name><tp:taxon-name-part taxon-name-part-type="order">Diptera</tp:taxon-name-part></tp:taxon-name>: <tp:taxon-name><tp:taxon-name-part taxon-name-part-type="family">Chironomidae</tp:taxon-name-part></tp:taxon-name>) of the Holarctic region—Keys and diagnoses. Entomologica scandinavica 28 (Supplement): 31–113.</mixed-citation></ref><ref id="B14"><mixed-citation xmlns:xlink="http://www.w3.org/1999/xlink" xlink:type="simple"><person-group><name name-style="western"><surname>Murray</surname><given-names>DA</given-names></name><name name-style="western"><surname>Fittkau</surname><given-names>EJ</given-names></name></person-group> (<year>1989</year>) The adult males of <tp:taxon-name><tp:taxon-name-part taxon-name-part-type="subfamily">Tanypodinae</tp:taxon-name-part></tp:taxon-name> (<tp:taxon-name><tp:taxon-name-part taxon-name-part-type="order">Diptera</tp:taxon-name-part></tp:taxon-name>: <tp:taxon-name><tp:taxon-name-part taxon-name-part-type="family">Chironomidae</tp:taxon-name-part></tp:taxon-name>) of the Holarctic Region—Keys and diagnoses. In: <tp:taxon-name><tp:taxon-name-part taxon-name-part-type="family">Chironomidae</tp:taxon-name-part></tp:taxon-name> of the Holarctic Region. Keys and diagnoses. Part 3. Adult males (T. Wiederholm, ed.). Entomologica Scandinavica 34 (Supplement): 37–123.</mixed-citation></ref><ref id="B4"><mixed-citation xmlns:xlink="http://www.w3.org/1999/xlink" xlink:type="simple"><person-group><name name-style="western"><surname>Epler</surname><given-names>JH</given-names></name></person-group> (<year>2001</year>) <source>Identification manual for the larval <tp:taxon-name><tp:taxon-name-part taxon-name-part-type="family">Chironomidae</tp:taxon-name-part></tp:taxon-name> (<tp:taxon-name><tp:taxon-name-part taxon-name-part-type="order">Diptera</tp:taxon-name-part></tp:taxon-name>) of North and South Carolina. Special Publication SJ2001–SP13. Department of Environmental and Natural Resources, Division of Water quality, Raleigh and St.</source><publisher-name>Johns River Water Management District</publisher-name>, <publisher-loc>Palatka</publisher-loc>, <size units="page">526 pp</size>.</mixed-citation></ref><ref id="B2"><mixed-citation xmlns:xlink="http://www.w3.org/1999/xlink" xlink:type="simple"><person-group><name name-style="western"><surname>Cranston</surname><given-names>PS</given-names></name><name name-style="western"><surname>Epler</surname><given-names>JH</given-names></name></person-group> (<year>2013</year>) 5. The larvae of <tp:taxon-name><tp:taxon-name-part taxon-name-part-type="subfamily">Tanypodinae</tp:taxon-name-part></tp:taxon-name> (<tp:taxon-name><tp:taxon-name-part taxon-name-part-type="order">Diptera</tp:taxon-name-part></tp:taxon-name>: <tp:taxon-name><tp:taxon-name-part taxon-name-part-type="family">Chironomidae</tp:taxon-name-part></tp:taxon-name>) of the Holarctic Region—Keys and diagnoses. In: Andersen T, Cranston PS, Epler JH (Sci. Eds) The larvae of <tp:taxon-name><tp:taxon-name-part taxon-name-part-type="family">Chironomidae</tp:taxon-name-part></tp:taxon-name> (<tp:taxon-name><tp:taxon-name-part taxon-name-part-type="order">Diptera</tp:taxon-name-part></tp:taxon-name>) of the Holarctic Region—Keys and diagnoses. Insect Systematics &amp; Evolution 66 (Supplement), 39–136.</mixed-citation></ref><ref id="B19"><mixed-citation xmlns:xlink="http://www.w3.org/1999/xlink" xlink:type="simple"><person-group><name name-style="western"><surname>Silva</surname><given-names>FL</given-names></name><name name-style="western"><surname>Pinho</surname><given-names>LC</given-names></name></person-group> (<year>2020</year>) <article-title><tp:taxon-name><tp:taxon-name-part taxon-name-part-type="genus">Macropelopia</tp:taxon-name-part> (<tp:taxon-name-part taxon-name-part-type="subgenus">Macropelopia</tp:taxon-name-part>) <tp:taxon-name-part taxon-name-part-type="species">patagonica</tp:taxon-name-part></tp:taxon-name>, a new <tp:taxon-name><tp:taxon-name-part taxon-name-part-type="subfamily">Tanypodinae</tp:taxon-name-part></tp:taxon-name> (<tp:taxon-name><tp:taxon-name-part taxon-name-part-type="order">Diptera</tp:taxon-name-part></tp:taxon-name>: <tp:taxon-name><tp:taxon-name-part taxon-name-part-type="family">Chironomidae</tp:taxon-name-part></tp:taxon-name>) from the Patagonian Andes.</article-title><source>Zootaxa</source><volume>473</volume>(<issue>4</issue>): <fpage>574</fpage>–<lpage>580</lpage>. <ext-link xlink:href="10.11646/zootaxa.4731.4.10" ext-link-type="doi" xlink:type="simple">https://doi.org/10.11646/zootaxa.4731.4.10</ext-link></mixed-citation></ref><ref id="B21"><mixed-citation xmlns:xlink="http://www.w3.org/1999/xlink" xlink:type="simple"><person-group><name name-style="western"><surname>Tang</surname><given-names>HQ</given-names></name><name name-style="western"><surname>Niitsuma</surname><given-names>H</given-names></name></person-group> (<year>2020</year>) <article-title>Revision of the Chinese <italic><tp:taxon-name><tp:taxon-name-part taxon-name-part-type="genus">Macropelopia</tp:taxon-name-part></tp:taxon-name></italic> (<tp:taxon-name><tp:taxon-name-part taxon-name-part-type="order">Diptera</tp:taxon-name-part></tp:taxon-name>: <tp:taxon-name><tp:taxon-name-part taxon-name-part-type="family">Chironomidae</tp:taxon-name-part></tp:taxon-name>: <tp:taxon-name><tp:taxon-name-part taxon-name-part-type="subfamily">Tanypodinae</tp:taxon-name-part></tp:taxon-name>), with description of a new species.</article-title><source>Zootaxa</source><volume>4834</volume>(<issue>2</issue>): <fpage>207</fpage>–<lpage>218</lpage>. <ext-link xlink:href="10.11646/zootaxa.4834.2.3" ext-link-type="doi" xlink:type="simple">https://doi.org/10.11646/zootaxa.4834.2.3</ext-link></mixed-citation></ref></ref-list></tp:taxon-treatment>
