# Supplementary material for: ﻿Two new species of Macropelopia (Diptera, Chironomidae) from Oriental China, delineated with morphology and COI sequences
Source: Zookeys. 2024 Aug 27;1210:287–98. doi: 10.3897/zookeys.1210.127183 (PMC11372292; doi:10.3897/zookeys.1210.127183)
Supplement: XML Treatment for Macropelopia quadrimacula [file zookeys.1210.127183-treatment3.xml]

<!DOCTYPE tp:taxon-treatment
  PUBLIC "-//TaxonX//DTD Taxonomic Treatment Publishing DTD v0 20100105//EN" "tax-treatment-NSO.dtd">
<tp:taxon-treatment xmlns:tp="http://www.plazi.org/taxpub"><tp:treatment-meta><kwd-group><label>Taxon classification</label><kwd>
              <named-content content-type="kingdom">Animalia</named-content>
            </kwd><kwd>
              <named-content content-type="order">Diptera</named-content>
            </kwd><kwd>
              <named-content content-type="family">Chironomidae</named-content>
            </kwd></kwd-group><mixed-citation publication-type="journal"><person-group><name><surname>Fang</surname><given-names>Xiangliang</given-names></name><name><surname>Xu</surname><given-names>Zigang</given-names></name><name><surname>Yao</surname><given-names>Yuanyuan</given-names></name><name><surname>Fu</surname><given-names>Yue</given-names></name></person-group><article-title>﻿Two new species of <italic><tp:taxon-name><tp:taxon-name-part taxon-name-part-type="genus" reg="Macropelopia">Macropelopia</tp:taxon-name-part></tp:taxon-name></italic> (<tp:taxon-name><tp:taxon-name-part taxon-name-part-type="order">Diptera</tp:taxon-name-part></tp:taxon-name>, <tp:taxon-name><tp:taxon-name-part taxon-name-part-type="family">Chironomidae</tp:taxon-name-part></tp:taxon-name>) from Oriental China, delineated with morphology and COI sequences</article-title><source>Zookeys</source><day>27</day><month>08</month><year>2024</year><volume>1210</volume><fpage>287</fpage><lpage>298</lpage><pub-id pub-id-type="doi">10.3897/zookeys.1210.127183</pub-id></mixed-citation></tp:treatment-meta><tp:nomenclature><label>﻿</label><tp:taxon-name>
            <object-id xmlns:xlink="http://www.w3.org/1999/xlink" content-type="arpha" xlink:type="simple">BABD1E7E-6C04-50DB-8D4F-4207186D5AD0</object-id>
            <tp:taxon-name-part taxon-name-part-type="genus" reg="Macropelopia">Macropelopia</tp:taxon-name-part>
            <tp:taxon-name-part taxon-name-part-type="species" reg="quadrimacula">quadrimacula</tp:taxon-name-part>
            <object-id xmlns:xlink="http://www.w3.org/1999/xlink" content-type="zoobank" xlink:type="simple">https://zoobank.org/13C57663-77BF-4852-988D-F05C38B51B33</object-id>
          </tp:taxon-name><tp:taxon-authority>Xu &amp; Fu</tp:taxon-authority><tp:taxon-status xmlns:xlink="http://www.w3.org/1999/xlink" xlink:type="simple">sp. nov.</tp:taxon-status><xref ref-type="fig" rid="F2">Fig. 2A–K</xref></tp:nomenclature><tp:treatment-sec sec-type="type material" id="SECID0EYTAE"><title>Type material.</title><p><bold><italic>Holotype</italic></bold>, male (HNU: Cdbs7602), China: Hubei Province, Huanggang City, Yingshan County, Dabie Mountain, Longtan Gorge, <named-content xmlns:xlink="http://www.w3.org/1999/xlink" content-type="dwc:verbatimCoordinates" xlink:type="simple"><named-content content-type="geo-json" specific-use="{&#34;type&#34;:&#34;Point&#34;,&#34;coordinates&#34;:[115.813800,31.086700]}" id="NCID0EGUAE" xlink:type="simple">31.0867°N, 115.8138°E</named-content></named-content>, 486.71 m a. s. l., 8. VI. 2022, light trap, leg. Zigang Xu. <bold><italic>Paratypes</italic></bold>: 3 males (HNU: Cdbs7601, Cdbs7603, Cdbs7604), same as <italic>holotype</italic>; 3 males (HNU: Cdbs8901, Cdbs8902, Cdbs8903), Hubei Province, Huanggang City, Yingshan County, Dabie Mountain, Wujiashan National Forest Park, <named-content xmlns:xlink="http://www.w3.org/1999/xlink" content-type="dwc:verbatimCoordinates" xlink:type="simple"><named-content content-type="geo-json" specific-use="{&#34;type&#34;:&#34;Point&#34;,&#34;coordinates&#34;:[115.791300,31.104700]}" id="NCID0ETUAE" xlink:type="simple">31.1047°N, 115.7913°E</named-content></named-content>, 931.91 m a. s. l., 9. VI. 2022, light trap, leg. Zigang Xu.</p></tp:treatment-sec><tp:treatment-sec sec-type="etymology" id="SECID0EYUAE"><title>Etymology.</title><p>The name of this new species is derived from the Latin words “<italic>quartri</italic>” and “<italic>macula</italic>”, meaning “<italic>four</italic>” and “<italic>spot</italic>”, “<italic>stain</italic>” or “<italic>mark</italic>”, respectively. The name specifically pertains to the presence of four distinctive black spots found on the tergites of this species.</p></tp:treatment-sec><tp:treatment-sec sec-type="description" id="SECID0EKVAE"><title>Diagnostic characters.</title><p>This species has two short longitudinal striped spots on each side of tergites II to V, as well as two elliptical spots in the center. Wing with brown markings on apical of Cu1, M3+4 and basal part of cell an. Additionally, tergite IX with a triangular anal point beyond the margin of tergite IX. Lastly, the gonostylus is curved inward at two-thirds of its length, and the apex is markedly tapered.</p></tp:treatment-sec><tp:treatment-sec sec-type="description" id="SECID0EPVAE"><title>Description.</title><p>Adult males (<italic>N</italic> = 7)</p><p>Total length: 4.49–5.55, 5.02 mm, Wing length 2.72–3.27, 2.99 mm, <abbrev xmlns:xlink="http://www.w3.org/1999/xlink" xlink:title="total length" id="ABBRID0EZVAE" xlink:type="simple">TL</abbrev>/<abbrev xmlns:xlink="http://www.w3.org/1999/xlink" xlink:title="total wing length" id="ABBRID0E4VAE" xlink:type="simple">WL</abbrev> 1.65–1.76, 1.71, <abbrev xmlns:xlink="http://www.w3.org/1999/xlink" xlink:title="total wing length" id="ABBRID0EBWAE" xlink:type="simple">WL</abbrev>/<abbrev xmlns:xlink="http://www.w3.org/1999/xlink" xlink:title="length of the forefoot" id="ABBRID0EFWAE" xlink:type="simple">Pfe</abbrev> 2.08–2.59, 2.34.</p><p><bold><italic>Coloration</italic></bold> (Fig. <xref ref-type="fig" rid="F2">2D</xref>). The head and thorax of this species are uniformly brown. The femurs of all legs are also brown, while the other sections display a yellow coloration. The wings are adorned with various color spots. Notably, there is a longitudinal color band on both sides of tergites II to V, accompanied by two elliptical spots at the center. Tergites VI to VII exhibit a dark brown hue, while tergites VIII to IX and the hypopygium are brown in color.</p><fig id="F2" position="float" orientation="portrait"><object-id xmlns:xlink="http://www.w3.org/1999/xlink" content-type="doi" xlink:type="simple">10.3897/zookeys.1210.127183.figure2</object-id><object-id xmlns:xlink="http://www.w3.org/1999/xlink" content-type="arpha" xlink:type="simple">BD2854CA-B766-57EB-8734-AB9F54B36024</object-id><label>Figure 2.</label><caption><p><tp:taxon-name><tp:taxon-name-part taxon-name-part-type="genus" reg="Macropelopia">Macropelopia</tp:taxon-name-part> (<tp:taxon-name-part taxon-name-part-type="subgenus" reg="Macropelopia">Macropelopia</tp:taxon-name-part>) <tp:taxon-name-part taxon-name-part-type="species" reg="quadrimacula">quadrimacula</tp:taxon-name-part></tp:taxon-name> Xu &amp; Fu, sp. nov., male imago <bold>A</bold> head <bold>B</bold> antenna <bold>C</bold> wing <bold>D</bold> whole body of male adult <bold>E</bold> spotted shape of the tergites <bold>F</bold> thorax <bold>G</bold> fore tibial apex <bold>H</bold> hypopygium, dorsal view <bold>I</bold> photo of hypopygium, ventral view <bold>J</bold> hypopygium, ventral view <bold>K</bold> gonostylus.</p></caption><graphic xmlns:xlink="http://www.w3.org/1999/xlink" xlink:href="zookeys-1210-287_article-127183__-g002.jpg" position="float" orientation="portrait" xlink:type="simple" id="oo_1121708.jpg"><uri content-type="original_file" xlink:type="simple">https://binary.pensoft.net/fig/1121708</uri></graphic></fig><p><bold><italic>Head</italic></bold> (Fig. <xref ref-type="fig" rid="F2">2A</xref>). Antenna with 13 flagellomeres (Fig. <xref ref-type="fig" rid="F2">2B</xref>), <abbrev xmlns:xlink="http://www.w3.org/1999/xlink" xlink:title="Antennal ratio = length of ultimate flagellomere / combined lengths of flagellomeres one to penultimate" id="ABBRID0EUYAE" xlink:type="simple">AR</abbrev>: 2.01–2.05, 2.03, The end of flagellomere narrow, with approximately one-third of the end easily foldable, and the ultimate flagellomere possessing a single apical seta. Temporal setae 20–22, 21. The inner verticals and outer verticals are arranged in two or three columns, with 4–8, 6 inner verticals, 10–16, 13 outer verticals, and 12–18, 15 postorbitals. Tentorial length 250–258, 254 µm, width 36–43, 40 µm. Stipes length 271–303, 287 µm, width 62–95, 78 µm. Clypeus with 16–18, 17 setae. Length of palpomeres (in µm): 67–78, 72; 91–105, 98; 173–190, 182; 241–279, 260; 334–378, 356. Length ratio of palpomeres 5/3: 1.93–1.99, 1.96.</p><p><bold><italic>Thorax</italic></bold> (Fig. <xref ref-type="fig" rid="F2">2F</xref>). Thorax length 1.36–1.73, 1.55 mm, antepronotals with 12–12, 12 setae. The acrostichals and dorsocentrals are arranged in multiple columns, acrostichals with 40–60, 50 setae, dorsocentrals with 60–80, 70 setae. Anepisternals with 2–3, 3 setae, postnotals with 4–6, 5 setae, humerals with 8–14, 11 setae, prealars with 22–26, 24 setae. Scutal tubercle was present and obvious, scutellars with 32–40, 36 setae.</p><p><bold><italic>Wing</italic></bold> (Fig. <xref ref-type="fig" rid="F2">2C</xref>). The wing membrane area is hairy, Cu<sub>1</sub> and An with obvious gray spots around the veins, arculus hook-shaped, and anal lobes particularly developed. <abbrev xmlns:xlink="http://www.w3.org/1999/xlink" xlink:title="Venarum ratio = length of Cu / length of M" id="ABBRID0EQZAE" xlink:type="simple">VR</abbrev>: 0.91–0.96, 0.94, brachiolum with 3 setae, R<sub>1</sub> with 30–40, 35 setae, R with 40–60, 50 setae, R<sub>4+5</sub> with 50–60, 55 setae, squama with 54–60, 57 setae. Costal extension 157–160, 158 µm.</p><p><bold><italic>Legs</italic>.</bold> The fore tibia possesses a single spur measuring 85–112, 98 µm in length and features 19–20, 20 side teeth. The width of the fore tibia at its apex is 79–86, 82 µm, and fore tibial comb consists of 5–6 setae (Fig. <xref ref-type="fig" rid="F2">2G</xref>). Two spurs on mid tibia are observed, measuring 87–95, 91 µm and 50–56, 53 µm long, bearing 18–20, 19 and 11–16, 14 lateral teeth, respectively, and has a width at the apex of 75–81, 78 µm. The hind tibia exhibits two spurs, measuring 88–96, 92 µm and 49–53, 51 µm, with 19–21, 20 and 15–17, 16 lateral teeth, respectively. The hind tibial comb is composed of 13–15,14 setae, with the longest comb seta 73–81, 77 µm and the shortest 40 –46, 43 µm. The width of the hind tibia at its apex is recorded as 76–86, 81 µm. The lengths and proportions of each leg are shown in Table <xref ref-type="table" rid="T2">2</xref>.</p><table-wrap id="T2" position="float" orientation="portrait"><label>Table 2.</label><caption><p>Lengths (in µm) and proportions of leg segments of male <italic><tp:taxon-name><tp:taxon-name-part taxon-name-part-type="genus" reg="Macropelopia">M.</tp:taxon-name-part><tp:taxon-name-part taxon-name-part-type="species" reg="quadrimacula">quadrimacula</tp:taxon-name-part></tp:taxon-name></italic> Xu &amp; Fu, sp. nov. (<italic>N</italic> = 6).</p></caption><table id="TID0EYZAG" rules="all"><tbody><tr><th rowspan="1" colspan="1"/><th rowspan="1" colspan="1">fe</th><th rowspan="1" colspan="1">ti</th><th rowspan="1" colspan="1">ta<sub>1</sub></th><th rowspan="1" colspan="1">ta<sub>2</sub></th><th rowspan="1" colspan="1">ta<sub>3</sub></th><th rowspan="1" colspan="1">ta<sub>4</sub></th></tr><tr><td rowspan="1" colspan="1">P<sub>1</sub></td><td rowspan="1" colspan="1">1260–1321, 1291</td><td rowspan="1" colspan="1">1606–1803, 1705</td><td rowspan="1" colspan="1">1195–1346, 1271</td><td rowspan="1" colspan="1">628–712, 670</td><td rowspan="1" colspan="1">455–517, 486</td><td rowspan="1" colspan="1">300–342, 321</td></tr><tr><td rowspan="1" colspan="1">P<sub>2</sub></td><td rowspan="1" colspan="1">1342–1526, 1434</td><td rowspan="1" colspan="1">1546–1732, 1639</td><td rowspan="1" colspan="1">944–1086, 1015</td><td rowspan="1" colspan="1">474–533, 504</td><td rowspan="1" colspan="1">343–394, 368</td><td rowspan="1" colspan="1">229–257, 243</td></tr><tr><td rowspan="1" colspan="1">P<sub>3</sub></td><td rowspan="1" colspan="1">1285–1338, 1311</td><td rowspan="1" colspan="1">1795–1935, 1865</td><td rowspan="1" colspan="1">1167–1355, 1261</td><td rowspan="1" colspan="1">637–723, 680</td><td rowspan="1" colspan="1">455–498, 477</td><td rowspan="1" colspan="1">285–319, 302</td></tr><tr><td rowspan="1" colspan="1"/><td rowspan="1" colspan="1">
                    <bold>ta<sub>5</sub></bold>
                  </td><td rowspan="1" colspan="1">
                    <bold>
                      <abbrev xmlns:xlink="http://www.w3.org/1999/xlink" xlink:title="ta(basal segment) / ti" id="ABBRID0EY5AE" xlink:type="simple">LR</abbrev>
                    </bold>
                  </td><td rowspan="1" colspan="1">
                    <bold>
                      <abbrev xmlns:xlink="http://www.w3.org/1999/xlink" xlink:title="Fe + ti +ta1 / ta2 + ta3 + ta4 + ta5" id="ABBRID0EB6AE" xlink:type="simple">BV</abbrev>
                    </bold>
                  </td><td rowspan="1" colspan="1">
                    <bold>
                      <abbrev xmlns:xlink="http://www.w3.org/1999/xlink" xlink:title="Fe + ti / ta1" id="ABBRID0EK6AE" xlink:type="simple">SV</abbrev>
                    </bold>
                  </td><td rowspan="1" colspan="1">
                    <bold>
                      <abbrev xmlns:xlink="http://www.w3.org/1999/xlink" xlink:title="largest bristle/width of ta1 about 1/3 from distal end" id="ABBRID0ET6AE" xlink:type="simple">BR</abbrev>
                    </bold>
                  </td><td rowspan="1" colspan="1"/></tr><tr><td rowspan="1" colspan="1">P<sub>1</sub></td><td rowspan="1" colspan="1">192–215, 203</td><td rowspan="1" colspan="1">0.73–0.75, 0.74</td><td rowspan="1" colspan="1">2.47–2.61, 2.54</td><td rowspan="1" colspan="1">2.28–2.46, 2.37</td><td rowspan="1" colspan="1">2.57–3.84, 3.21</td><td rowspan="1" colspan="1"/></tr><tr><td rowspan="1" colspan="1">P<sub>2</sub></td><td rowspan="1" colspan="1">165–184, 175</td><td rowspan="1" colspan="1">0.61–0.63, 0.62</td><td rowspan="1" colspan="1">3.16–3.21, 3.19</td><td rowspan="1" colspan="1">3.01–3.11, 3.06</td><td rowspan="1" colspan="1">2.56–4.37, 3.47</td><td rowspan="1" colspan="1"/></tr><tr><td rowspan="1" colspan="1">P<sub>3</sub></td><td rowspan="1" colspan="1">176–204, 190</td><td rowspan="1" colspan="1">0.63–0.71, 0.67</td><td rowspan="1" colspan="1">2.65–2.83, 2.74</td><td rowspan="1" colspan="1">2.42–2.67, 2.55</td><td rowspan="1" colspan="1">2.84–3.47, 3.16</td><td rowspan="1" colspan="1"/></tr></tbody></table></table-wrap><p><bold><italic>Hypopygium</italic></bold> (Fig. <xref ref-type="fig" rid="F2">2H–K</xref>). The anal point is small, forming an obtuse triangle. Phallapodeme short and obvious, 72–81, 77 µm long. Gonocoxite cylindrical shape, 253–265, 259 µm long. Gonostylus (Fig. <xref ref-type="fig" rid="F2">2K</xref>) 126–146, 136 µm long, curved inward at two-thirds of its length and possessing protrusions both on the inner and outer sides, the inner protrusion was located at a quarter of the apex of the gonostylus, while the outer protrusion was located halfway along the apex. Tergite IX with 16–20, 18 setae, megaseta 16–17 µm long. Inferior volsella small and protuberant. <abbrev xmlns:xlink="http://www.w3.org/1999/xlink" xlink:title="length of gonocoxite / length of gonostylus" id="ABBRID0ESCAG" xlink:type="simple">HR</abbrev>: 1.91–2.09, 2.00. <abbrev xmlns:xlink="http://www.w3.org/1999/xlink" xlink:title="total length (TL) / length of gonostylus × 10" id="ABBRID0EWCAG" xlink:type="simple">HV</abbrev>: 3.56–3.94, 3.75.</p></tp:treatment-sec><tp:treatment-sec sec-type="remarks" id="SECID0E1CAG"><title>Remarks.</title><p>This new species can be identified by the presence of two short longitudinal color bands on the sides of tergites II to V, along with two elliptical spots in the middle. These distinctive characteristics set it apart from other species within the genus. However, the abdominal spots of this species may sometimes be indistinct and appear blurry. In tergites III to V, these spots may be partially obscured by brown spots, but tergite II consistently displays four clearly visible elliptical spots. The overall shape of this new species is similar to that of <italic><tp:taxon-name><tp:taxon-name-part taxon-name-part-type="genus" reg="Macropelopia">M.</tp:taxon-name-part><tp:taxon-name-part taxon-name-part-type="species" reg="kibunensis">kibunensis</tp:taxon-name-part></tp:taxon-name></italic>, and it shares the same gonostylus morphology. However, <italic><tp:taxon-name><tp:taxon-name-part taxon-name-part-type="genus" reg="Macropelopia">M.</tp:taxon-name-part><tp:taxon-name-part taxon-name-part-type="species" reg="kibunensis">kibunensis</tp:taxon-name-part></tp:taxon-name></italic> lacks an inferior volsella and anal point, while this new species possesses a protrusion on the inferior volsella. The shape of the inferior volsella is comparable to that of <italic><tp:taxon-name><tp:taxon-name-part taxon-name-part-type="genus" reg="Macropelopia">M.</tp:taxon-name-part><tp:taxon-name-part taxon-name-part-type="species" reg="excavata">excavata</tp:taxon-name-part></tp:taxon-name></italic> sp. nov., but this new species can still be differentiated by the presence of color spots on the tergites, the presence of the anal point, and a higher <abbrev xmlns:xlink="http://www.w3.org/1999/xlink" xlink:title="length of gonocoxite / length of gonostylus" id="ABBRID0EBEAG" xlink:type="simple">HR</abbrev> value (1.91–2.09) compared to <italic><tp:taxon-name><tp:taxon-name-part taxon-name-part-type="genus" reg="Macropelopia">M.</tp:taxon-name-part><tp:taxon-name-part taxon-name-part-type="species" reg="excavata">excavata</tp:taxon-name-part></tp:taxon-name></italic> sp. nov. Based on COI sequences, the pairwise distances between <italic><tp:taxon-name><tp:taxon-name-part taxon-name-part-type="genus" reg="Macropelopia">M.</tp:taxon-name-part><tp:taxon-name-part taxon-name-part-type="species" reg="quadrimacula">quadrimacula</tp:taxon-name-part></tp:taxon-name></italic> and <italic><tp:taxon-name><tp:taxon-name-part taxon-name-part-type="genus" reg="Macropelopia">M.</tp:taxon-name-part><tp:taxon-name-part taxon-name-part-type="species" reg="kibunensis">kibunensis</tp:taxon-name-part></tp:taxon-name></italic>, and between <italic><tp:taxon-name><tp:taxon-name-part taxon-name-part-type="genus" reg="Macropelopia">M.</tp:taxon-name-part><tp:taxon-name-part taxon-name-part-type="species" reg="quadrimacula">quadrimacula</tp:taxon-name-part></tp:taxon-name></italic> and <italic><tp:taxon-name><tp:taxon-name-part taxon-name-part-type="genus" reg="Macropelopia">M.</tp:taxon-name-part><tp:taxon-name-part taxon-name-part-type="species" reg="excavata">excavata</tp:taxon-name-part></tp:taxon-name></italic>, are 0.119–0.125 and 0.131, respectively, further setting it apart from them.</p></tp:treatment-sec><tp:treatment-sec sec-type="distribution" id="SECID0E3FAG"><title>Distribution.</title><p>Hubei Province, Oriental China.</p></tp:treatment-sec></tp:taxon-treatment>
